# Supplementary material for: The Role of Chlorella and Spirulina as Adjuvants of Cardiovascular Risk Factor Control: A Systematic Review and Meta-Analysis of Randomised Controlled Trials
Source: Nutrients. 2025 Mar 7;17(6):943. doi: 10.3390/nu17060943 (PMC11945647; doi:10.3390/nu17060943)
Supplement: Supplementary file 1 [file nutrients-17-00943-s001.zip]

Archive with 1 entries (1 files):
- nutrients-3507642-supplementary.pdf
